# Supplementary material for: ABE8e with Polycistronic tRNA-gRNA Expression Cassette Sig-Nificantly Improves Adenine Base Editing Efficiency in Nicotiana benthamiana
Source: Int J Mol Sci. 2021 May 26;22(11):5663. doi: 10.3390/ijms22115663 (PMC8198424; doi:10.3390/ijms22115663)
Supplement: Supplementary file 1 [file ijms-22-05663-s001.zip]

Archive with 1 entries (1 files):
- ijms-1209566-supplementary.pdf
